# Supplementary material for: Effects of Protective Lacticaseibacillus casei VC201 Culture on Late Blowing Prevention, Lipid Profile, and Sensory Characteristics of Valtellina Casera PDO Cheese During Ripening
Source: Foods. 2025 Jul 10;14(14):2433. doi: 10.3390/foods14142433 (PMC12294488; doi:10.3390/foods14142433)
Supplement: Supplementary file 1 [file foods-14-02433-s001.zip]

Archive with 1 entries (1 files):
- foods-3712157-supplementary.pdf
